# Supplementary material for: Traumatic Brain Injury Induces Senescence in Brain Microvasculature
Source: Biomolecules. 2026 Feb 28;16(3):359. doi: 10.3390/biom16030359 (PMC13024561; doi:10.3390/biom16030359)
Supplement: Supplementary file 1 [file biomolecules-16-00359-s001.zip]

Archive with 1 entries (1 files):
- biomolecules-4115342-supplementary.pdf
